# Supplementary material for: Synthesis and Bioactivities of Marine Pyran-Isoindolone Derivatives as Potential Antithrombotic Agents
Source: Mar Drugs. 2021 Apr 15;19(4):218. doi: 10.3390/md19040218 (PMC8071544; doi:10.3390/md19040218)
Supplement: Supplementary file 1 [file marinedrugs-19-00218-s001.zip]

Archive with 1 entries (1 files):
- marinedrugs-1164662-supplementary.pdf
